# Supplementary material for: Constructing local cell-specific networks from single-cell data
Source: Proc Natl Acad Sci U S A. 2021 Dec 13;118(51):e2113178118. doi: 10.1073/pnas.2113178118 (PMC8713783; doi:10.1073/pnas.2113178118)
Supplement: Supplementary File [file pnas.2113178118.sd02.xlsx]

## Sheet: DN genes
AST	IN-PV,SST	IN-VIP,SV2C	Neu-NRGN	Oligo	OPC	L2/3	L4	L5/6	L5/6-CC
ATP1A1	RIMS3	ZC3H11A	ZC3H11A	ZC3H11A	MTOR	HNRNPU	SH3RF3	SLC45A1	USH2A
SETDB1	POGZ	PAPOLG	GALNT2	NCKAP1	AGO4	NR4A2	CNTNAP5	RIMS3	HNRNPU
CHRM3	NUP133	PCCB	EIF4E	CUL3	GRIK3	VIL1	CACNA2D3	ILF2	NCKAP5
MYT1L	CTNNA2	YWHAG	INTS1	GRM7	CSDE1	ZBTB20	STAG1	NUP133	TTN
DNMT3A	GABRB2	CLCN4	LRRC4	SRGAP3	GALNT2	FAT1	TRIO	XPC	RNF25
ITPR1	ALDH5A1	RPS6KA3	UBE2H	PLXNB1	PXDN	SEMA5A	NIPBL	PPP2R5D	XPC
YEATS2	GLO1	WNK3	MECP2	RSRC1	KIF5C	DRD1	RANBP17	INTS1	SLC9A9
PAK2	YWHAG	OPHN1	FABP5	LRBA	GIGYF2	KIAA1586	PHF3	SLC29A4	DRD1
HOMER1	RAB39B	SLC24A2	SLC1A1	RANBP17	HDAC4	POT1	CNR1	CEP41	TAF6
GRIA1	DDHD2	HRAS	RNF38	JARID2	PAK2	IL1RAPL1	AHI1	SLC6A8	ACTL6B
NDUFA5	EFR3A	PHF21A	DEAF1	PHF3	HOMER1	GPC4	CUX1	SSRP1	RAB39B
PLXNA4	SET	ZMIZ1	SHANK2	GTF2I	CHD1	RPL10	ST7	TMEM134	KIF13B
AP1S2	GRIN1	EXOC6	POLR3A	UBN2	GALNT10	KIF13B	CTTNBP2	POLR3A	PNPLA7
UPF3B	PAK1	SMC3	ZMIZ1	TAF1	LRFN2	GRM5	NDUFA5	SMC3	DAGLA
SLC24A2	PPP2R1B	KRR1	DENR	MCPH1	SNX14	SMC3	SMC1A	ZWILCH	LZTS2
SET	MSANTD2	CEP290	ARHGAP5	RFX3	ICA1	SYCE1	PCDH11X	BCKDK	EP400
APBB1	LRP1	TUBGCP5	UBE3A	ELP4	UBE2H	CHAMP1	WWP1	NLGN2	ESR2
SHANK2	USP15	MAP1A	TAOK2	PHF21A	ARHGEF9	VASH1	PRUNE2	PPP1R1B	MEGF11
PAK1	KRR1	CNOT1	PER1	GUCY1A2	GABRA3	CCNK	STXBP1	TM9SF4	SRCAP
C12orf57	FOXG1	CDH8	PPP1R9B	KMT2A	PRUNE2	LEO1	REEP3	KLF16	TAF1C
CEP290	MAP1A	CHD3	CDH22	WAC	REEP3	RBFOX1	ARHGAP5	NACC1	NLGN2
PTPN11	ABAT	GGNBP2	KLF16	CTNNA3	USP15	TRAPPC2L	UBR1	ETFB	PHB
EP400	CNOT1	VEZF1	ELAVL3	PTEN	HERC2	PREX1	CREBBP	LZTR1	KATNAL2
GFAP	THRA	MED13	BRD4	HECTD4	UBR1	ZC3H4	SNX5	XRCC6	SMAD4
KCNB1	KATNAL2	KLF16	USP9Y	CDK8	ABAT	ETFB	ACTN4		AP2S1
DEPDC5	ADNP	AP2S1	NLGN4Y	UNC79	RIT2	CACNA1I	HMGN1		LIN7B
				HERC2	EP300	HMGN1			HMGN1
				MED13

## Sheet: Leverage genes
AST	IN-PV,SST	IN-VIP,SV2C	Neu-NRGN	Oligo	OPC	L2/3	L4	L5/6	L5/6-CC
MTOR	RIMS3	RIMS3	RERE	ZC3H11A	MTOR	RASSF5	MTOR	SLC45A1	AGO1
ATP1A1	SETDB1	SETDB1	SCP2	MARK1	AGO4	HNRNPU	TMEM39B	MTOR	POMGNT1
SETDB1	POGZ	CACNA1E	NFIA	RGS7	GRIK3	PXDN	RIMS3	DLGAP3	GLIS1
CHRM3	KDM5B	ZC3H11A	POGZ	TET3	KCND3	ASAP2	PTBP2	AGO1	SLC22A15
MYT1L	NUP133	GALNT2	ASH1L	LRP2	TRIM33	KCNS3	ASH1L	RIMS3	ILF2
DNMT3A	MYT1L	KCNS3	KDM5B	NCKAP1	CSDE1	NR4A2	KDM5B	ILF2	RASSF5
TET3	GALNT14	MEMO1	ZC3H11A	CUL3	GALNT2	INPP1	SPAST	KDM5B	USH2A
SH3RF3	CTNNA2	BIRC6	GALNT2	GRM7	PXDN	VIL1	XPO1	USH2A	NUP133
GPD2	SCN1A	PAPOLG	FBXO11	SRGAP3	SPAST	KAT2B	SH3RF3	NUP133	HNRNPU
ZNF385B	HDLBP	GPD2	CNTNAP5	PLXNB1	KIF5C	ZBTB20	CNTNAP5	HNRNPU	CCT4
ITPR1	SLC6A1	INPP1	SCN1A	RSRC1	GIGYF2	WDFY3	RNF25	NRXN1	NCKAP5
CACNA2D3	SETD2	QRICH1	SATB2	LRBA	HDAC4	FAT1	PER2	INPP1	MBD5
RSRC1	FOXP1	GPX1	TRIP12	CHD1	CNTN6	SEMA5A	QRICH1	DNER	TTN
YEATS2	ADCY5	PCCB	AGAP1	KDM3B	RSRC1	GALNT10	CACNA2D3	XPC	RNF25
PAK2	SLC9A9	NAA15	CNTN4	RANBP17	PAK2	DRD1	FHIT	PCCB	XPC
EIF4E	PAK2	ZNF827	PRICKLE2	JARID2	TET2	GLO1	STAG1	EIF4E	SLC9A9
EXOC3	CEP135	CHD1	EIF4E	PHF3	HOMER1	KIAA1586	PAK2	EXOC3	NUP155
HCN1	NIPBL	KDM3B	ALDH5A1	RIMS1	CHD1	CARD11	EXOC3	P4HA2	TRIM23
TRIM23	ZSWIM6	HLA-A	LRFN2	ZNF292	CAMK4	POT1	TRIO	DPYSL3	CHD1
HOMER1	TRIM23	SLC25A27	CNR1	GRIK2	DPYSL3	LRRC4	NIPBL	CCNG1	DRD1
CAMK2A	GABRB2	PHIP	ARID1B	WASF1	GALNT10	TBL1X	RANBP17	HLA-DRB1	LRRC1
GRIA1	ALDH5A1	INTS1	INTS1	AHI1	NSD1	PTCHD1-AS	NSD1	PPP2R5D	TRRAP
HLA-A	SYNGAP1	ACTB	GNAI1	ARID1B	HLA-A	PTCHD1	LRFN2	CUL7	TAF6
GRIK2	GLO1	RALA	CUX1	RPS6KA2	LRFN2	IL1RAPL1	PHF3	INTS1	ACTL6B
INTS1	LRFN2	GTF2I	KMT2E	CDK13	PHF3	SMC1A	CNR1	SLC29A4	ACHE
MPP6	KIAA1586	YWHAG	LRRC4	GTF2I	PHIP	BRWD3	USP45	TAF6	LAMB1
NDUFA5	PRKAR1B	GIGYF1	UBE2H	UBN2	SNX14	UPF3B	AHI1	LRRC4	ST7
PLXNA4	RAC1	ACHE	PLXNA4	NLGN4X	HIVEP2	GPC4	GTF2I	CEP41	SMC1A
FRMPD4	YWHAG	POT1	USP9X	ARHGEF9	ICA1	CD99L2	YWHAG	RHEB	UPF3B
OFD1	CACNA2D1	UBE2H	CASK	TAF1	ST7	RPL10	CUX1	CLCN4	HCFC1
AP1S2	UBE2H	CLCN4	HUWE1	ARHGEF10	UBE2H	TMLHE	GPR85	OFD1	RAB39B
CDKL5	CEP41	OFD1	HCFC1	MCPH1	UBE3C	KIF13B	ST7	DDX3X	MCPH1
IL1RAPL1	KDM5C	RPS6KA3	MECP2	PRKDC	KDM6A	TBC1D31	CTTNBP2	PCDH11X	EGR3
DDX3X	CHM	HUWE1	DLGAP2	WWP1	HUWE1	KANK1	NDUFA5	IL1RAPL2	PEBP4
KDM6A	UPF3B	WNK3	PRKDC	RAD21	WNK3	TEK	CEP41	CD99L2	KIF13B
RLIM	RAB39B	OPHN1	FABP5	RFX3	ARHGEF9	FXN	TBL1X	SLC6A8	TSC1
UPF3B	DDHD2	PJA1	RIMS2	ELP4	PCDH19	APBB1	DDX3X	RPL10	PNPLA7
UNC5D	EFR3A	OCRL	EXT1	CAPRIN1	GABRA3	NXF1	KDM5C	RAB39B	KCNC1
DDHD2	CNTNAP3	FMR1	RFX3	PHF21A	MCPH1	TMEM134	SMC1A	CLN8	SSRP1
PRKDC	PRUNE2	CD99L2	SLC1A1	DLG2	UNC5D	PPFIA1	LAS1L	EGR3	DAGLA
SDC2	ZNF462	GABRA3	RNF38	GUCY1A2	WWP1	DLG2	TAF1	DPYSL2	PPFIA1
SLC24A2	SET	RPL10	RORB	KMT2A	RAD21	GRM5	HDAC8	FABP5	KMT2A
PRUNE2	GRIN1	MCPH1	DEAF1	HEPACAM	PRUNE2	LDB1	RLIM	PRUNE2	LZTS2
STXBP1	HRAS	KAT6A	SHANK2	ZMYND11	SLC1A2	SMC3	PCDH11X	SET	SMC3
SET	APBB1	FABP5	WAC	WAC	LRRC4C	SYCE1	OCRL	TSC1	SYCE1
POMT1	GAS2	SLC24A2	POLR3A	CTNNA3	MSANTD2	SETD1B	EGR3	PHRF1	ATP6V0A2
TSC1	PAK1	EHMT1	ZMIZ1	PTEN	REEP3	ATP6V0A2	DDHD2	SSRP1	EP400
CACNA1B	PPP2R1B	HRAS	GALNT8	HECTD4	SCN8A	SETDB2	WWP1	POLA2	ESR2
BRSK2	PAFAH1B2	DEAF1	SOX5	CDK8	USP15	CHAMP1	EXT1	TMEM134	ZFYVE26
APBB1	MSANTD2	PHF21A	PTPN11	PCDH9	CEP290	CHD8	SMARCA2	PPP2R1B	IRF2BPL
SHANK2	CTNNA3	DIXDC1	DENR	UNC79	UBE3A	ESR2	PRUNE2	UPF2	CCNK
PAK1	SMC3	UPF2	PCDH9	DYNC1H1	HERC2	ZFYVE26	PHF2	POLR3A	MEGF11
GRM5	LRP1	ZMIZ1	SUPT16H	HERC2	UBR1	VASH1	STXBP1	LDB1	USP7
PCDH15	AGAP2	EXOC6	ARHGAP5	OTUD7A	FBN1	IRF2BPL	SET	SMC3	SRCAP
CTNNA3	USP15	SMC3	TRAPPC6B	FBN1	NEO1	CCNK	POMT1	C12orf57	CNOT1
BTRC	KRR1	AGAP2	GPHN	CDH8	CHD2	GATM	PNPLA7	STYK1	TAF1C
C12orf57	CEP290	KRR1	YY1	ANKRD11	ABAT	LEO1	PHRF1	PTPN11	TRAPPC2L
SCN8A	DENR	CEP290	NIPA1	MED13	GRIN2A	CD276	DEAF1	PRPF39	NLGN2
CEP290	EP400	DENR	UBE3A	CSNK2A1	CDH11	ZNF774	NAV2	IRF2BPL	PHB
PTPN11	KATNAL1	KATNAL1	GABRG3	EEF1A2	CMIP	RBFOX1	NXF1	MAP1A	SLC35B1
DENR	SUPT16H	EXOC5	TAOK2	CECR2	MYH10	SEZ6L2	PACS1	LEO1	TLK2
EP400	CHD8	TUBGCP5	PER1	SON	RIT2	TAOK2	GRIK4	ZWILCH	KATNAL2
SUPT16H	FOXG1	MAP1A	PHB		KDM4B	SETD1A	UPF2	KCTD13	SMAD4
YY1	PRPF39	CHD2	PPP1R9B		MYO9B	TAF1C	REEP3	BCKDK	CDH22
PACS2	IRF2BPL	SYT17	PRKCA		EP300	TRAPPC2L	SETDB2	NLGN2	CC2D1A
GABRG3	YY1	CNOT1	MIB1		SYNJ1	MNT	CHD8	KDM6B	AP2S1
GRIN2A	OTUD7A	CDH8	DCC		DIP2A	PER1	ARHGAP5	PPP1R1B	ZC3H4
KCTD13	MAP1A	TERF2	CSNK2A1			ZNF18	PRPF39	MAPT-AS1	LIN7B
HYDIN	SIN3A	CMIP	CDH22			KATNAL2	EXOC5	PHB	ETFB
CACNB1	ABAT	CHD3	KLF16			SMAD4	CYFIP1	SLC35B1	MBOAT7
THRA	MAPK3	PHF12	ELAVL3			PREX1	UBR1	PDK2	CACNA1I
GFAP	CNOT1	GGNBP2	BRD4			LDLR	SIN3A	PPP1R9B	SOD1
RIT2	TRAPPC2L	VEZF1	ACTN4			FAM98C	CREBBP	CACNA1G	HMGN1
KCNB1	NLGN2	MED13	NOVA2			ATP1A3	PPP1R1B	PPM1D	DIP2A
KDM4B	THRA	TLK2	PPP5C			DMPK	PRKCA	ABCA10
SMARCA4	NR1D1	KLF16	SAE1			PRKD2	SNX5	PLCB1
BRD4	KATNAL2	AP2S1	ETFB			ZC3H4	SMARCA4	TM9SF4
PPP5C	CSNK2A1	SYNJ1	USP9Y			ETFB	ACTN4	SLC12A5
AP2S1	RALGAPB		NLGN4Y			CACNA1I	GRIK5	CDH22
DEPDC5	SLC12A5					EP300	DEPDC5	MBD3
SOD1	ADNP					HMGN1	CSNK1E	KLF16
HMGN1	NACC1						NCAPH2	NACC1
	ACTN4						HMGN1	ZNF626
	PPP5C							FAM98C
	HMGN1							GRIK5
								LIN7B
								ETFB
								LZTR1
								SGSM3
								XRCC6
								SBF1
								HMGN1

## Sheet: GO term
TermID	Name	Frequency	PlotX	PlotY	LogSize	Value	Uniqueness	Dispensability	Representative	Eliminated
GO:0007399	"nervous system development"	0.542656	5.16912	-3.96179	5.1185	-5.52741	0.714539	0	null	False
GO:0048699	"generation of neurons"	0.317481	null	null	4.88569	-3.42726	0.68523	0.797459	7399	True
GO:0048731	"system development"	1.19555	null	null	5.46154	-1.98719	0.700724	0.884921	7399	True
GO:0007275	"multicellular organism development"	1.32476	null	null	5.50611	-1.82788	0.709626	0.909192	7399	True
GO:0022008	"neurogenesis"	0.350576	null	null	4.92876	-3.35737	0.691053	0.909733	7399	True
GO:0048856	"anatomical structure development"	1.74471	null	null	5.6257	-1.12985	0.733724	0.914835	7399	True
GO:0031175	"neuron projection development"	0.177952	null	null	4.63429	-1.93218	0.61386	0.932401	7399	True
GO:0048667	"cell morphogenesis involved in neuron differentiation"	0.128586	null	null	4.49318	-1.68561	0.687069	0.934511	7399	True
GO:0048812	"neuron projection morphogenesis"	0.135769	null	null	4.51679	-1.13832	0.608856	0.938438	7399	True
GO:0048666	"neuron development"	0.228253	null	null	4.7424	-3.48632	0.686655	0.952013	7399	True
GO:0030182	"neuron differentiation"	0.27284	null	null	4.81989	-2.52779	0.6871	0.966586	7399	True
GO:0048858	"cell projection morphogenesis"	0.137376	null	null	4.5219	-1.00355	0.649795	0.992586	7399	True
GO:0120039	"plasma membrane bounded cell projection morphogenesis"	0.136637	null	null	4.51955	-1.03148	0.649815	0.997328	7399	True
GO:0008104	"protein localization"	3.0364	-5.34776	-1.30987	5.86633	-3.13672	0.798325	0	null	False
GO:0034613	"cellular protein localization"	1.58284	null	null	5.58341	-2.26096	0.752223	0.837322	8104	True
GO:0072657	"protein localization to membrane"	0.428437	null	null	5.01586	-1.48828	0.776321	0.848895	8104	True
GO:0070727	"cellular macromolecule localization"	1.59216	null	null	5.58596	-2.19237	0.756331	0.883184	8104	True
GO:0051649	"establishment of localization in cell"	1.96011	null	null	5.67625	-1.28465	0.772393	0.906574	8104	True
GO:0045184	"establishment of protein localization"	2.84105	null	null	5.83745	-2.42917	0.794925	0.906743	8104	True
GO:0009628	"response to abiotic stimulus"	0.585289	-5.47979	-6.63286	5.15135	-1.45661	1	0	null	False
GO:0030007	"cellular potassium ion homeostasis"	0.00948006	3.38685	4.8005	3.36097	-2.83413	0.847459	0	null	False
GO:0055075	"potassium ion homeostasis"	0.0148789	null	null	3.55666	-1.36927	0.850489	0.773175	30007	True
GO:0030004	"cellular monovalent inorganic cation homeostasis"	0.038449	null	null	3.9689	-1.35326	0.836028	0.83809	30007	True
GO:0032501	"multicellular organismal process"	2.32919	-5.28261	5.49105	5.75118	-1.40261	1	0	null	False
GO:0032502	"developmental process"	2.00766	2.09994	-0.198283	5.68666	-1.8963	1	0	null	False
GO:0010644	"cell communication by electrical coupling"	0.00213973	6.89543	-0.855077	2.71517	-2.68717	0.929353	0.00519337	null	False
GO:0051276	"chromosome organization"	2.10483	-0.34729	-6.36454	5.70719	-1.3217	0.847498	0.00792023	null	False
GO:0071840	"cellular component organization or biogenesis"	9.17406	6.51988	3.03596	6.34653	-4.50823	0.986418	0.0166328	null	False
GO:0051966	"regulation of synaptic transmission	glutamatergic"	0.00604328	-1.48592	6.00759	3.16554	-2.4228	0.85208	0.118372	null	False
GO:0050804	"modulation of chemical synaptic transmission"	0.0770673	null	null	4.27087	-2.05803	0.832108	0.848392	51966	True
GO:0032228	"regulation of synaptic transmission	GABAergic"	0.00633243	null	null	3.18583	-1.25898	0.85175	0.850748	51966	True
GO:0050806	"positive regulation of synaptic transmission"	0.017283	null	null	3.6217	-1.40807	0.836252	0.904703	51966	True
GO:0051049	"regulation of transport"	0.491703	0.590601	4.38694	5.07568	-2.34909	0.828102	0.160588	null	False
GO:1903530	"regulation of secretion by cell"	0.101393	null	null	4.39	-1.57738	0.837451	0.803409	51049	True
GO:0051046	"regulation of secretion"	0.109238	null	null	4.42236	-1.79585	0.83813	0.808343	51049	True
GO:0051050	"positive regulation of transport"	0.15109	null	null	4.56322	-1.75362	0.819881	0.830543	51049	True
GO:0043269	"regulation of ion transport"	0.256267	null	null	4.79267	-1.31085	0.829469	0.869439	51049	True
GO:0099542	"trans-synaptic signaling by endocannabinoid"	0.000842672	6.71352	0.103109	2.31175	-2.02366	0.853862	0.207567	null	False
GO:0099537	"trans-synaptic signaling"	0.147798	null	null	4.55365	-1.67635	0.813568	0.711925	99542	True
GO:0098917	"retrograde trans-synaptic signaling"	0.00118139	null	null	2.45788	-1.49398	0.851695	0.725391	99542	True
GO:0035249	"synaptic transmission	glutamatergic"	0.00565499	null	null	3.13672	-1.68441	0.840718	0.795086	99542	True
GO:0099536	"synaptic signaling"	0.152036	null	null	4.56593	-1.49526	0.830035	0.86925	99542	True
GO:0007269	"neurotransmitter secretion"	0.0304229	null	null	3.86723	-1.50242	0.588359	0.886627	99542	True
GO:0099643	"signal release from synapse"	0.0304229	null	null	3.86723	-1.50242	0.72741	0.947554	99542	True
GO:0016079	"synaptic vesicle exocytosis"	0.0158827	null	null	3.58501	-1.30641	0.602635	0.961123	99542	True
GO:0032879	"regulation of localization"	0.715639	0.85415	5.67802	5.23867	-1.8141	0.898459	0.235351	null	False
GO:0006836	"neurotransmitter transport"	0.0565169	-6.93524	0.229807	4.13618	-2.31602	0.895007	0.242898	null	False
GO:0051668	"localization within membrane"	0.473474	-5.54236	-2.1379	5.05927	-1.55665	0.801287	0.301254	null	False
GO:0006813	"potassium ion transport"	0.545589	-5.82241	0.515628	5.12084	-1.9326	0.868008	0.30616	null	False
GO:0032940	"secretion by cell"	0.588429	-6.50874	-1.66141	5.15367	-1.19455	0.825476	0.308842	null	False
GO:0140352	"export from cell"	0.705135	-5.21036	-0.253299	5.23225	-2.67995	0.861946	0.315455	null	False
GO:0010248	"establishment or maintenance of transmembrane electrochemical gradient"	0.00169361	-5.99056	1.89525	2.61384	-1.35749	0.908465	0.345735	null	False
GO:0051641	"cellular localization"	2.35789	-6.33911	-1.01845	5.7565	-2.19396	0.845864	0.368038	null	False
GO:0033036	"macromolecule localization"	3.61933	-6.02826	-0.533438	5.9426	-2.79364	0.84636	0.391185	null	False
GO:0001505	"regulation of neurotransmitter levels"	0.0608996	2.77743	5.24618	4.16862	-2.21559	0.865718	0.414681	null	False
GO:0097119	"postsynaptic density protein 95 clustering"	0.000850933	-2.289	-4.3647	2.31597	-1.64707	0.755389	0.429789	null	False
GO:0086064	"cell communication by electrical coupling involved in cardiac conduction"	0.000797234	4.87529	-0.916182	2.2878	-3.21075	0.746805	0.433131	null	False
GO:0086065	"cell communication involved in cardiac conduction"	0.0049445	null	null	3.07846	-1.5179	0.72381	0.850052	86064	True
GO:0042391	"regulation of membrane potential"	0.10559	2.47426	5.00234	4.40761	-1.29315	0.861327	0.484789	null	False
GO:0003220	"left ventricular cardiac muscle tissue morphogenesis"	0.00027676	5.46348	-4.05794	1.83251	-1.30946	0.810788	0.485584	null	False
GO:0120036	"plasma membrane bounded cell projection organization"	0.35529	0.437117	-6.81571	4.93456	-1.27594	0.831703	0.50316	null	False
GO:0051234	"establishment of localization"	18.5096	-5.81291	-0.843419	6.65137	-2.41245	0.811092	0.532445	null	False
GO:0006810	"transport"	18.3768	null	null	6.64824	-2.03382	0.808722	0.788324	51234	True
GO:0030030	"cell projection organization"	0.667107	-0.181983	-6.88958	5.20817	-1.09538	0.86588	0.538895	null	False
GO:0099177	"regulation of trans-synaptic signaling"	0.0771706	-0.790671	5.8386	4.27145	-2.04768	0.861118	0.545559	null	False
GO:0099541	"trans-synaptic signaling by lipid"	0.000842672	6.52048	0.287924	2.31175	-2.02366	0.853862	0.556949	null	False
GO:0016573	"histone acetylation"	0.123224	-0.757868	-6.61901	4.47468	-1.37132	0.809422	0.569195	null	False
GO:0006475	"internal protein amino acid acetylation"	0.126463	null	null	4.48595	-1.22958	0.919314	0.946215	16573	True
GO:0018394	"peptidyl-lysine acetylation"	0.126884	null	null	4.48739	-1.0794	0.9193	0.948291	16573	True
GO:0018393	"internal peptidyl-lysine acetylation"	0.126454	null	null	4.48592	-1.26425	0.918055	0.996793	16573	True
GO:0022607	"cellular component assembly"	2.66062	0.215803	-6.43934	5.80895	-1.21646	0.847599	0.638459	null	False
GO:0097105	"presynaptic membrane assembly"	0.00135902	2.23295	-5.30391	2.51851	-1.49398	0.712837	0.652288	null	False
GO:0055067	"monovalent inorganic cation homeostasis"	0.0916778	2.79811	4.68492	4.34626	-1.38963	0.845075	0.657309	null	False
GO:0097090	"presynaptic membrane organization"	0.0015449	0.507517	-5.67081	2.57403	-1.35749	0.888552	0.669745	null	False
GO:0000904	"cell morphogenesis involved in differentiation"	0.165412	5.32372	-4.80278	4.60255	-1.84386	0.721712	0.684617	null	False
GO:0051588	"regulation of neurotransmitter transport"	0.0158538	0.201052	3.72707	3.58422	-1.45003	0.855228	0.697412	null	False
GO:0016043	"cellular component organization"	7.53864	-0.0567283	-6.55422	6.26127	-4.64148	0.846542	0.698561	null	False
GO:0051968	"positive regulation of synaptic transmission	glutamatergic"	0.00206537	-1.8637	6.04579	2.69984	-1.42735	0.852185	0.698748	null	False

## Sheet: genes for nueron layers
SAMD11
SKI
SLC45A1
RERE
CA6
CASZ1
MTOR
MTHFR
SPEN
EPHB2
AHDC1
TMEM39B
DLGAP3
AGO4
AGO1
AGO3
GRIK3
MTF1
RIMS3
HIVEP3
POMGNT1
AGBL4
SCP2
CPT2
GLIS1
NFIA
ALG6
SRSF11
NEGR1
PTBP2
DPYD
NTNG1
ADORA3
KCND3
TRIM33
AMPD1
CSDE1
SLC22A15
ATP1A1
NOTCH2NL
APH1A
SETDB1
POGZ
ILF2
ASH1L
IQGAP3
NTRK1
PYHIN1
FCRL6
KCNJ10
PBX1
CACNA1E
PTGS2
BRINP3
ASPM
PTPRC
KIF14
KDM5B
ZC3H11A
AVPR1B
RASSF5
HSD11B1
USH2A
MARK1
WDR26
NUP133
GALNT2
DISC1
CHRM3
RGS7
HNRNPU
TFB2M
OR1C1
OR2M4
OR2T10
SNTG2
TPO
PXDN
MYT1L
CMPK2
ASAP2
KCNS3
NCOA1
ADCY3
DNMT3A
GALNT14
MEMO1
SPAST
BIRC6
FBXO11
NRXN1
BCL11A
PAPOLG
XPO1
CCT4
OTX1
EXOC6B
RAB11FIP5
TET3
CTNNA2
NPAS2
IL1R2
SH3RF3
DPP10
CLASP1
CNTNAP5
NCKAP5
MCM6
MBD5
EPC2
KIF5C
GALNT13
NR4A2
GPD2
ERMN
BAZ2B
TBR1
SLC4A10
DPP4
SCN2A
SCN1A
SCN9A
STK39
LRP2
SLC25A12
DLX2
RAPGEF4
TTN
ZNF385B
NCKAP1
ZNF804A
INPP1
HECW2
SF3B1
SATB2
PARD3B
NRP2
UNC80
VIL1
PLCD4
RNF25
CYP27A1
CUL3
TM4SF20
DNER
TRIP12
GIGYF2
SPP2
AGAP1
PER2
HDAC4
HDLBP
PDCD1
CNTN6
CNTN4
ITPR1
GRM7
OXTR
SRGAP3
SETD5
ATP2B2
SLC6A1
SYN2
XPC
TBC1D5
SATB1
KAT2B
CX3CR1
CTNNB1
SETD2
DHX30
PLXNB1
QRICH1
GPX1
AMT
ACY1
CACNA1D
CACNA2D3
ASB14
FHIT
FEZF2
CADPS
PRICKLE2
FOXP1
CNTN3
ROBO2
CADM2
TBC1D23
DRD3
ZBTB20
FBXO40
ADCY5
MYLK
RAB43
MBD4
PCCB
STAG1
SLC9A9
MED12L
RSRC1
NLGN1
NAALADL2
TBL1XR1
YEATS2
HTR3C
KNG1
MUC4
PAK2
DLG1
KIAA0232
BST1
CD38
GABRA4
SCFD2
CEP135
WDFY3
SPARCL1
CCSER1
GRID2
EIF4E
DAPP1
TET2
TBCK
ANK2
PCDH10
NAA15
ZNF827
NR3C2
LRBA
TDO2
GRIA2
FAT1
EXOC3
SLC6A3
SEMA5A
CTNND2
TRIO
CDH10
CDH9
NIPBL
NUP155
HCN1
ZSWIM6
TRIM23
HOMER1
MEF2C
NR2F1
CHD1
CAMK4
YTHDC2
MEGF10
P4HA2
PITX1
KDM3B
PCDHA1
DPYSL3
ADRB2
CAMK2A
GRIA1
GALNT10
GABRB2
CCNG1
NUDCD2
RANBP17
CPEB4
MSX2
DRD1
TSPAN17
UIMC1
NSD1
ELOVL2
JARID2
KDM1B
ALDH5A1
HLA-G
HLA-A
HLA-B
VWA7
C4B
HLA-DRB1
HLA-DPB1
SYNGAP1
GLO1
LRFN2
PPP2R5D
CUL7
PTK7
SLC25A27
LRRC1
DST
KIAA1586
KHDRBS2
PHF3
RIMS1
HTR1B
PHIP
SNX14
SYNCRIP
ZNF292
CNR1
USP45
GRIK2
WASF1
HS3ST5
FRK
PLN
ENPP1
AHI1
PEX7
HIVEP2
STXBP5
SASH1
SYNE1
ARID1B
RPS6KA2
DLL1
PRKAR1B
INTS1
CARD11
SLC29A4
ACTB
RAC1
GRID2IP
COL28A1
ICA1
NXPH1
AGMO
MPP6
NFE2L3
PDE1C
RALA
CDK13
CAMK2B
ABCA13
DDC
AUTS2
STX1A
CLIP2
GTF2I
YWHAG
GNAI1
CACNA2D1
AKAP9
PON1
DLX6
TRRAP
SMURF1
AZGP1
TAF6
ACTL6B
GIGYF1
ACHE
MUC12
SERPINE1
CUX1
RELN
KMT2E
PIK3CG
LAMB1
NRCAM
IMMP2L
DOCK4
GPR85
FOXP2
MET
ST7
CTTNBP2
KCND2
CADPS2
NDUFA5
GPR37
POT1
SND1
LRRC4
LEP
UBE2H
CEP41
PLXNA4
UBN2
BRAF
CNTNAP2
SSPO
RHEB
KMT2C
DPP6
EN2
UBE3C
SHOX
ASMT
NLGN4X
TBL1X
CLCN4
FRMPD4
OFD1
GLRA2
AP1S2
SYAP1
CDKL5
RPS6KA3
CNKSR2
PTCHD1-AS
DDX53
PTCHD1
ARX
IL1RAPL1
DMD
FAM47A
TSPAN7
USP9X
DDX3X
CASK
MAOA
MAOB
KDM6A
SYN1
SYP
CACNA1F
KDM5C
IQSEC2
SMC1A
HUWE1
PHF8
WNK3
ARHGEF9
LAS1L
VSIG4
AR
OPHN1
PJA1
SLC7A3
NLGN3
TAF1
HDAC8
RLIM
ATRX
TBX22
BRWD3
CHM
PCDH11X
PCDH19
HNRNPH2
IL1RAPL2
AGTR2
UPF3B
RHOXF1
OCRL
BCORL1
GPC4
SLC9A6
FMR1
AFF2
CD99L2
GABRA3
SLC6A8
HCFC1
MECP2
RPL10
PLXNA3
RAB39B
TMLHE
DLGAP2
CLN8
ARHGEF10
CSMD1
MCPH1
MSR1
PCM1
PSD3
EGR3
PEBP4
DPYSL2
KIF13B
TTI2
UNC5D
DDHD2
FGFR1
KAT6A
CHRNB3
PRKDC
MCM4
RAB2A
CHD7
FABP5
WWP1
CNGB3
SDC2
VPS13B
UBR5
RIMS2
SYBU
RAD21
EXT1
TBC1D31
EFR3A
KCNQ3
TRAPPC9
CYP11B1
EPPK1
ZNF517
DOCK8
KANK1
SMARCA2
RFX3
SLC1A1
MLANA
KDM4C
NFIB
SLC24A2
ELAVL2
TEK
CCIN
RNF38
PAX5
CNTNAP3
FXN
GDA
ANXA1
RORB
PRUNE2
NTRK2
PHF2
GABBR2
CYLC2
ZNF462
ASTN2
TRIM32
LMX1B
STXBP1
SLC27A4
SET
DOLK
POMT1
NTNG2
TSC1
GRIN1
PNPLA7
EHMT1
CACNA1B
HRAS
PHRF1
DEAF1
TSPAN4
BRSK2
APBB1
SOX6
KCNC1
NAV2
GAS2
ELP4
PAX6
CAPRIN1
SLC1A2
LRRC4C
PHF21A
SSRP1
DAGLA
NXF1
SLC22A9
NRXN2
POLA2
KCNK7
PACS1
DPP3
TMEM134
PPFIA1
SHANK2
DHCR7
PAK1
DLG2
GRM5
CNTN5
TRPC6
GUCY1A2
PPP2R1B
DIXDC1
DRD2
HTR3A
ZBTB16
CADM1
PAFAH1B2
KMT2A
MFRP
GRIK4
TECTA
MSANTD2
HEPACAM
CDON
KIRREL3
ARHGAP32
ZMYND11
DIP2C
UPF2
CACNB2
MKX
WAC
WDFY4
PCDH15
ANK3
JMJD1C
REEP3
CTNNA3
AGAP5
ADK
KCNMA1
POLR3A
ZMIZ1
DYDC1
DYDC2
GRID1
PTEN
BTAF1
EXOC6
LZTS2
BTRC
LDB1
SORCS3
SMC3
TCF7L2
DOCK1
EBF3
SYCE1
CACNA1C
GALNT8
C12orf57
STYK1
GRIN2B
SLCO1B3
SOX5
CCDC91
PRICKLE1
ARID2
VDR
WNT1
SCN8A
TNS2
LRP1
MBD6
AGAP2
USP15
AVPR1A
GRIP1
PTPRB
KRR1
SYT1
CEP290
ANKS1B
IGF1
PAH
NUAK1
CUX2
HECTD4
PTPN11
MED13L
SETD1B
DENR
ATP6V0A2
DNAH10
EP400
FBRSL1
CDK8
KATNAL1
BRCA2
NBEA
SETDB2
INTS6
PCDH9
SLITRK5
GPC6
PCCA
FGF14
MYO16
CHAMP1
SUPT16H
CHD8
SLC7A7
FOXG1
PRKD1
ARHGAP5
TRAPPC6B
FBXO33
LRFN5
PRPF39
MDGA2
EXOC5
ESR2
GPHN
ZFYVE26
ESRRB
VASH1
IRF2BPL
NRXN3
CCDC88C
UNC79
CCNK
YY1
DYNC1H1
CDC42BPB
PACS2
NIPA1
NIPA2
CYFIP1
TUBGCP5
MAGEL2
UBE3A
ATP10A
GABRB3
GABRG3
HERC2
APBA2
ARHGAP11B
FAN1
TRPM1
OTUD7A
CHRNA7
MEIS2
THBS1
C15orf62
UBR1
MAP1A
CASC4
GATM
FBN1
DMXL2
LEO1
MYO5C
MYO5A
CGNL1
MYO1E
RORA
MEGF11
ZWILCH
CELF6
BBS4
NEO1
CD276
SIN3A
CIB2
ARNT2
NTRK3
ZNF774
ST8SIA2
CHD2
ALDH1A3
CACNA1H
TSC2
TRAF7
CREBBP
RBFOX1
ABAT
USP7
GRIN2A
SYT17
DNAH3
PRKCB
SEZ6L2
KCTD13
TAOK2
MAPK3
CORO1A
SRCAP
SETD1A
BCKDK
CNOT1
CDH8
CDH11
CTCF
TERF2
HYDIN
CNTNAP4
WWOX
CMIP
CDH13
TAF1C
FAM92B
SLC7A5
TRAPPC2L
ANKRD11
CHMP1A
YWHAE
SMG6
MNT
P2RX5
DLG4
NLGN2
KDM6B
CHD3
PER1
VAMP2
MYH10
MYH4
ZNF18
MYOCD
NCOR1
RAI1
PHF12
TAOK1
SLC6A4
RNF135
NF1
GGNBP2
CACNB1
PPP1R1B
THRA
NR1D1
KRT26
TTC25
SLC25A39
GFAP
MAPT-AS1
KANSL1
PHB
SLC35B1
DLX3
PDK2
PPP1R9B
CACNA1G
VEZF1
PPM1D
MED13
TLK2
TANC2
ACE
SCN4A
PRKCA
PSMD12
ABCA10
DNAH17
SGSH
SLC38A10
DLGAP1
LAMA1
MIB1
ASXL3
CELF4
RIT2
SETBP1
KATNAL2
MBD1
SMAD4
DCC
TCF4
CSNK2A1
RAD21L1
OXT
PLCB1
SNAP25
MACROD2
SNX5
NINL
DUSP15
TM9SF4
RALGAPB
PTPRT
ADA
SLC12A5
CDH22
ZMYND8
PREX1
KCNB1
ADNP
BCAS1
GNAS
KCNQ2
EEF1A2
ODF3L2
ABCA7
MBD3
KLF16
KDM4B
ZNF559
EIF3G
SMARCA4
LDLR
ELAVL3
NFIX
NACC1
CACNA1A
CC2D1A
BRD4
MYO9B
UNC13A
PIK3R2
ZNF626
TSHZ3
FAM98C
ACTN4
CAPN12
ATP1A3
GRIK5
CIC
PLAUR
DMPK
DMWD
NOVA2
PPP5C
PRKD2
AP2S1
ZC3H4
SAE1
KPTN
LIN7B
PRR12
SHANK1
ETFB
CNOT3
MBOAT7
LILRB2
USP9Y
NLGN4Y
CECR2
PRODH
CLTCL1
TBX1
GNB1L
LZTR1
TOP3B
ADORA2A
DEPDC5
CSNK1E
CACNA1I
TNRC6B
ADSL
SGSM3
EP300
XRCC6
TCF20
SBF1
NCAPH2
CHKB
SHANK3
SOD1
SCAF4
SYNJ1
SON
ITSN1
DYRK1A
KCNJ15
ERG
HMGN1
DSCAM
SIK1
DIP2A
HS6ST3
KCNIP4
LRRTM4
FAM19A1
IQCJ-SCHIP1
AC011288.2
R3HDM1
CBLN2
CTC-552D5.1
GRIA4
DGKB
LINC01378
PVRL3
EPHA6
TESPA1
LDB2
CA10
MLIP
ENC1
LINC01250
AC007563.5
RP11-30J20.1
NDST3
KCTD16
SLIT3
RGS6
EPHA4
LINGO2
PTPRK
ARPP21
CDH18
ERICH1-AS1
EPB41L2
CDH12
FAM19A2
GALNTL6
RALYL
ANO3
PDZD2
POU6F2
PTPRD
CTC-340A15.2
TSHZ2
FSTL4
CPNE4
HS3ST2
CTC-535M15.2
KCNQ5
RYR2
NKAIN2
SLC22A10
RXFP1
KHDRBS3
NRG1
HS3ST4
PHACTR1
NELL2
SV2B
PDE1A
OLFM3
KCNH1
EFNA5
NREP
TOX
PDZRN4
ZMAT4
LY86-AS1
HECW1
TRHDE
FMN1
ST6GALNAC5
SORCS1
KCNB2
RP11-586K2.1
CLSTN2
KCNH7
TLE4
ASIC2
KIAA1217
LRP1B
SEMA3E
EGFEM1P
DLC1
SLC8A1
KIAA1456
TRPM3
PCDH11Y
DIRAS2
LUZP2
ZFPM2
SLC35F1
MLLT4
EPHA5
FRAS1
LINC01122
MIR137HG
MCTP1
C8orf34
RYR3
ZNF385D
ZNF804B
AC114765.1
NELL1
SLC35F3
EIF4G3
MACF1
PDE4B
LRRC7
ATP1B1
DNM3
AKT3
LINC00486
RTN4
FMNL2
CHN1
INO80D
MAP2
ERBB4
UBE2E2
CLASP2
DOCK3
PTPRG
LSAMP
RP11-384F7.2
STXBP5L
KALRN
PEX5L
FGF12
PCDH7
LPHN3
RASGEF1B
MAPK10
PPP3CA
2021-03-01
GPM6A
PDE4D
MAP1B
PPP2R2B
TENM2
BAI3
QKI
2021-09-07
MAGI2
SLC26A3
TMSB4X
GPM6B
FTX
SNTG1
OXR1
CSMD3
PTK2
RTN3
MALAT1
NCAM1
NTM
OPCML
CELF2
FRMD4A
NRG3
ATRNL1
CNTN1
PPFIA2
ATP2B1
DCLK1
FAM155A
AKAP6
NPAS3
RTN1
CALM1
MEG3
HSP90AA1
SNHG14
LINGO1
MIR99AHG
NCAM2
APP
MT-RNR2
MT-CO1
MT-CO2
MT-CO3
MT-ND4

## Sheet: DN genes(L)
L2/3	L4	L5/6	L5/6-CC
AGBL4	KDM5B	SLC45A1	USH2A
ATP1A1	SH3RF3	RIMS3	HNRNPU
NLGN1	CNTNAP5	ILF2	NCKAP5
CTNND2	RNF25	NUP133	MBD5
DRD1	STAG1	XPC	TTN
RAC1	TRIO	PPP2R5D	RNF25
DPP6	NIPBL	INTS1	XPC
IL1RAPL1	RANBP17	LRRC4	SLC9A9
APBB1	PHF3	CEP41	DRD1
GRM5	CNR1	SLC6A8	TAF6
KCNMA1	AHI1	SSRP1	ACTL6B
RBFOX1	GTF2I	TMEM134	RAB39B
SEZ6L2	CUX1	POLR3A	KIF13B
TRAPPC2L	ST7	SMC3	TSC1
PPP1R1B	CTTNBP2	PRPF39	PNPLA7
SNAP25	NDUFA5	IRF2BPL	DAGLA
MACROD2	SMC1A	MAP1A	LZTS2
ATP1A3	LAS1L	ZWILCH	EP400
ETFB	TAF1	BCKDK	ESR2
AC011288.2	PCDH11X	NLGN2	CCNK
RYR2	WWP1	PPP1R1B	MEGF11
PHACTR1	PRUNE2	TM9SF4	SRCAP
LY86-AS1	STXBP1	KLF16	TAF1C
LRRC7	PNPLA7	NACC1	TRAPPC2L
ATP1B1	REEP3	FAM98C	NLGN2
TMSB4X	ARHGAP5	ETFB	PHB
FTX	EXOC5	LZTR1	KATNAL2
OPCML	CREBBP	XRCC6	SMAD4
NRG3	SNX5	ZFPM2	AP2S1
CALM1	ACTN4		LIN7B
HSP90AA1	HMGN1		HMGN1

## Sheet: Leverage genes(L)
L2/3	L4	L5/6	L5/6-CC
AGBL4	MTOR	SLC45A1	SPEN
ATP1A1	TMEM39B	MTOR	AGO1
TET3	RIMS3	DLGAP3	POMGNT1
MBD5	PTBP2	AGO1	GLIS1
NR4A2	ASH1L	RIMS3	SLC22A15
CNTN4	KDM5B	ILF2	ILF2
CACNA1D	SPAST	KDM5B	RASSF5
ZBTB20	XPO1	USH2A	USH2A
NLGN1	SH3RF3	NUP133	NUP133
CCSER1	CNTNAP5	HNRNPU	HNRNPU
ANK2	RNF25	NRXN1	CCT4
SEMA5A	PER2	INPP1	CLASP1
CTNND2	QRICH1	DNER	NCKAP5
MEF2C	CACNA2D3	XPC	MBD5
DRD1	FHIT	PCCB	TTN
KIAA1586	STAG1	EIF4E	RNF25
RAC1	PAK2	EXOC3	XPC
AUTS2	EXOC3	P4HA2	SLC9A9
YWHAG	TRIO	DPYSL3	NUP155
IMMP2L	NIPBL	CCNG1	TRIM23
DPP6	RANBP17	HLA-DRB1	CHD1
PTCHD1-AS	NSD1	PPP2R5D	NUDCD2
IL1RAPL1	LRFN2	CUL7	DRD1
DDX3X	PHF3	INTS1	LRRC1
HNRNPH2	CNR1	SLC29A4	TRRAP
RPL10	USP45	CDK13	TAF6
CSMD1	AHI1	TAF6	ACTL6B
RIMS2	ICA1	NDUFA5	ACHE
APBB1	GTF2I	LRRC4	LAMB1
DLG2	YWHAG	CEP41	ST7
GRM5	CUX1	RHEB	CEP41
DIP2C	GPR85	CLCN4	SMC1A
CACNB2	ST7	OFD1	PHF8
ANK3	CTTNBP2	DDX3X	UPF3B
KCNMA1	NDUFA5	RLIM	BCORL1
SORCS3	LRRC4	PCDH11X	GABRA3
SMC3	CEP41	IL1RAPL2	HCFC1
CACNA1C	TBL1X	CD99L2	RAB39B
ANKS1B	DDX3X	SLC6A8	MCPH1
FGF14	KDM5C	RPL10	EGR3
GPHN	SMC1A	RAB39B	PEBP4
NRXN3	LAS1L	CLN8	KIF13B
GABRG3	TAF1	EGR3	TSC1
MAP1A	HDAC8	DPYSL2	PNPLA7
LEO1	RLIM	FABP5	KCNC1
RBFOX1	PCDH11X	PRUNE2	SSRP1
SEZ6L2	OCRL	SET	DAGLA
TRAPPC2L	EGR3	TSC1	PPFIA1
YWHAE	DDHD2	GAS2	KMT2A
PPP1R1B	KAT6A	SSRP1	LZTS2
SNAP25	WWP1	POLA2	SMC3
MACROD2	EXT1	TMEM134	SYCE1
ZMYND8	SMARCA2	TRPC6	ATP6V0A2
PREX1	PRUNE2	PPP2R1B	EP400
CACNA1A	PHF2	UPF2	ESR2
ATP1A3	STXBP1	POLR3A	ZFYVE26
ETFB	SET	LDB1	IRF2BPL
NLGN4Y	POMT1	SMC3	CCNK
XRCC6	PNPLA7	C12orf57	MEGF11
HMGN1	PHRF1	STYK1	USP7
KCNIP4	DEAF1	PTPN11	SRCAP
LRRTM4	NAV2	TRAPPC6B	BCKDK
IQCJ-SCHIP1	NXF1	PRPF39	CNOT1
AC011288.2	PACS1	IRF2BPL	TAF1C
ENC1	GRIK4	MAP1A	TRAPPC2L
RGS6	UPF2	LEO1	NLGN2
RYR2	REEP3	ZWILCH	KDM6B
PHACTR1	BTRC	CD276	PHB
LY86-AS1	SETDB2	KCTD13	SLC35B1
ASIC2	CHD8	BCKDK	TLK2
LRRC7	ARHGAP5	MNT	KATNAL2
ATP1B1	PRPF39	NLGN2	SMAD4
DNM3	EXOC5	KDM6B	SNX5
LSAMP	CYFIP1	MYH10	CDH22
RP11-384F7.2	UBR1	PPP1R1B	KLF16
STXBP5L	SIN3A	MAPT-AS1	CC2D1A
LPHN3	CREBBP	PHB	AP2S1
MAPK10	PPP1R1B	SLC35B1	ZC3H4
PDE4D	PRKCA	PDK2	LIN7B
TMSB4X	ABCA10	PPP1R9B	PRR12
FTX	SNX5	CACNA1G	ETFB
CSMD3	SMARCA4	PPM1D	MBOAT7
PTK2	ACTN4	ABCA10	CACNA1I
MALAT1	GRIK5	PLCB1	SOD1
OPCML	SAE1	TM9SF4	SCAF4
FRMD4A	DEPDC5	RALGAPB	HMGN1
NRG3	CSNK1E	SLC12A5	DIP2A
FAM155A	NCAPH2	CDH22	ENC1
CALM1	HMGN1	MBD3	LY86-AS1
HSP90AA1	ANO3	KLF16
SNHG14	RXFP1	NACC1
MIR99AHG	SORCS1	ZNF626
	ZNF385D	FAM98C
	LRRC7	GRIK5
		ZC3H4
		LIN7B
		ETFB
		LZTR1
		SGSM3
		XRCC6
		SBF1
		HMGN1
		CBLN2
		RYR2
		ZFPM2
		CHN1

## Sheet: GO terms(L)
TermID	Name	Frequency	PlotX	PlotY	LogSize	Value	Uniqueness	Dispensability	Representative	Eliminated
GO:0007399	"nervous system development"	0.542656	5.16912	-3.96179	5.1185	-5.52741	0.714539	0	null	False
GO:0048699	"generation of neurons"	0.317481	null	null	4.88569	-3.42726	0.68523	0.797459	7399	True
GO:0048731	"system development"	1.19555	null	null	5.46154	-1.98719	0.700724	0.884921	7399	True
GO:0007275	"multicellular organism development"	1.32476	null	null	5.50611	-1.82788	0.709626	0.909192	7399	True
GO:0022008	"neurogenesis"	0.350576	null	null	4.92876	-3.35737	0.691053	0.909733	7399	True
GO:0048856	"anatomical structure development"	1.74471	null	null	5.6257	-1.12985	0.733724	0.914835	7399	True
GO:0031175	"neuron projection development"	0.177952	null	null	4.63429	-1.93218	0.61386	0.932401	7399	True
GO:0048667	"cell morphogenesis involved in neuron differentiation"	0.128586	null	null	4.49318	-1.68561	0.687069	0.934511	7399	True
GO:0048812	"neuron projection morphogenesis"	0.135769	null	null	4.51679	-1.13832	0.608856	0.938438	7399	True
GO:0048666	"neuron development"	0.228253	null	null	4.7424	-3.48632	0.686655	0.952013	7399	True
GO:0030182	"neuron differentiation"	0.27284	null	null	4.81989	-2.52779	0.6871	0.966586	7399	True
GO:0048858	"cell projection morphogenesis"	0.137376	null	null	4.5219	-1.00355	0.649795	0.992586	7399	True
GO:0120039	"plasma membrane bounded cell projection morphogenesis"	0.136637	null	null	4.51955	-1.03148	0.649815	0.997328	7399	True
GO:0008104	"protein localization"	3.0364	-5.34776	-1.30987	5.86633	-3.13672	0.798325	0	null	False
GO:0034613	"cellular protein localization"	1.58284	null	null	5.58341	-2.26096	0.752223	0.837322	8104	True
GO:0072657	"protein localization to membrane"	0.428437	null	null	5.01586	-1.48828	0.776321	0.848895	8104	True
GO:0070727	"cellular macromolecule localization"	1.59216	null	null	5.58596	-2.19237	0.756331	0.883184	8104	True
GO:0051649	"establishment of localization in cell"	1.96011	null	null	5.67625	-1.28465	0.772393	0.906574	8104	True
GO:0045184	"establishment of protein localization"	2.84105	null	null	5.83745	-2.42917	0.794925	0.906743	8104	True
GO:0009628	"response to abiotic stimulus"	0.585289	-5.47979	-6.63286	5.15135	-1.45661	1	0	null	False
GO:0030007	"cellular potassium ion homeostasis"	0.00948006	3.38685	4.8005	3.36097	-2.83413	0.847459	0	null	False
GO:0055075	"potassium ion homeostasis"	0.0148789	null	null	3.55666	-1.36927	0.850489	0.773175	30007	True
GO:0030004	"cellular monovalent inorganic cation homeostasis"	0.038449	null	null	3.9689	-1.35326	0.836028	0.83809	30007	True
GO:0032501	"multicellular organismal process"	2.32919	-5.28261	5.49105	5.75118	-1.40261	1	0	null	False
GO:0032502	"developmental process"	2.00766	2.09994	-0.198283	5.68666	-1.8963	1	0	null	False
GO:0010644	"cell communication by electrical coupling"	0.00213973	6.89543	-0.855077	2.71517	-2.68717	0.929353	0.00519337	null	False
GO:0051276	"chromosome organization"	2.10483	-0.34729	-6.36454	5.70719	-1.3217	0.847498	0.00792023	null	False
GO:0071840	"cellular component organization or biogenesis"	9.17406	6.51988	3.03596	6.34653	-4.50823	0.986418	0.0166328	null	False
GO:0051966	"regulation of synaptic transmission	glutamatergic"	0.00604328	-1.48592	6.00759	3.16554	-2.4228	0.85208	0.118372	null	False
GO:0050804	"modulation of chemical synaptic transmission"	0.0770673	null	null	4.27087	-2.05803	0.832108	0.848392	51966	True
GO:0032228	"regulation of synaptic transmission	GABAergic"	0.00633243	null	null	3.18583	-1.25898	0.85175	0.850748	51966	True
GO:0050806	"positive regulation of synaptic transmission"	0.017283	null	null	3.6217	-1.40807	0.836252	0.904703	51966	True
GO:0051049	"regulation of transport"	0.491703	0.590601	4.38694	5.07568	-2.34909	0.828102	0.160588	null	False
GO:1903530	"regulation of secretion by cell"	0.101393	null	null	4.39	-1.57738	0.837451	0.803409	51049	True
GO:0051046	"regulation of secretion"	0.109238	null	null	4.42236	-1.79585	0.83813	0.808343	51049	True
GO:0051050	"positive regulation of transport"	0.15109	null	null	4.56322	-1.75362	0.819881	0.830543	51049	True
GO:0043269	"regulation of ion transport"	0.256267	null	null	4.79267	-1.31085	0.829469	0.869439	51049	True
GO:0099542	"trans-synaptic signaling by endocannabinoid"	0.000842672	6.71352	0.103109	2.31175	-2.02366	0.853862	0.207567	null	False
GO:0099537	"trans-synaptic signaling"	0.147798	null	null	4.55365	-1.67635	0.813568	0.711925	99542	True
GO:0098917	"retrograde trans-synaptic signaling"	0.00118139	null	null	2.45788	-1.49398	0.851695	0.725391	99542	True
GO:0035249	"synaptic transmission	glutamatergic"	0.00565499	null	null	3.13672	-1.68441	0.840718	0.795086	99542	True
GO:0099536	"synaptic signaling"	0.152036	null	null	4.56593	-1.49526	0.830035	0.86925	99542	True
GO:0007269	"neurotransmitter secretion"	0.0304229	null	null	3.86723	-1.50242	0.588359	0.886627	99542	True
GO:0099643	"signal release from synapse"	0.0304229	null	null	3.86723	-1.50242	0.72741	0.947554	99542	True
GO:0016079	"synaptic vesicle exocytosis"	0.0158827	null	null	3.58501	-1.30641	0.602635	0.961123	99542	True
GO:0032879	"regulation of localization"	0.715639	0.85415	5.67802	5.23867	-1.8141	0.898459	0.235351	null	False
GO:0006836	"neurotransmitter transport"	0.0565169	-6.93524	0.229807	4.13618	-2.31602	0.895007	0.242898	null	False
GO:0051668	"localization within membrane"	0.473474	-5.54236	-2.1379	5.05927	-1.55665	0.801287	0.301254	null	False
GO:0006813	"potassium ion transport"	0.545589	-5.82241	0.515628	5.12084	-1.9326	0.868008	0.30616	null	False
GO:0032940	"secretion by cell"	0.588429	-6.50874	-1.66141	5.15367	-1.19455	0.825476	0.308842	null	False
GO:0140352	"export from cell"	0.705135	-5.21036	-0.253299	5.23225	-2.67995	0.861946	0.315455	null	False
GO:0010248	"establishment or maintenance of transmembrane electrochemical gradient"	0.00169361	-5.99056	1.89525	2.61384	-1.35749	0.908465	0.345735	null	False
GO:0051641	"cellular localization"	2.35789	-6.33911	-1.01845	5.7565	-2.19396	0.845864	0.368038	null	False
GO:0033036	"macromolecule localization"	3.61933	-6.02826	-0.533438	5.9426	-2.79364	0.84636	0.391185	null	False
GO:0001505	"regulation of neurotransmitter levels"	0.0608996	2.77743	5.24618	4.16862	-2.21559	0.865718	0.414681	null	False
GO:0097119	"postsynaptic density protein 95 clustering"	0.000850933	-2.289	-4.3647	2.31597	-1.64707	0.755389	0.429789	null	False
GO:0086064	"cell communication by electrical coupling involved in cardiac conduction"	0.000797234	4.87529	-0.916182	2.2878	-3.21075	0.746805	0.433131	null	False
GO:0086065	"cell communication involved in cardiac conduction"	0.0049445	null	null	3.07846	-1.5179	0.72381	0.850052	86064	True
GO:0042391	"regulation of membrane potential"	0.10559	2.47426	5.00234	4.40761	-1.29315	0.861327	0.484789	null	False
GO:0003220	"left ventricular cardiac muscle tissue morphogenesis"	0.00027676	5.46348	-4.05794	1.83251	-1.30946	0.810788	0.485584	null	False
GO:0120036	"plasma membrane bounded cell projection organization"	0.35529	0.437117	-6.81571	4.93456	-1.27594	0.831703	0.50316	null	False
GO:0051234	"establishment of localization"	18.5096	-5.81291	-0.843419	6.65137	-2.41245	0.811092	0.532445	null	False
GO:0006810	"transport"	18.3768	null	null	6.64824	-2.03382	0.808722	0.788324	51234	True
GO:0030030	"cell projection organization"	0.667107	-0.181983	-6.88958	5.20817	-1.09538	0.86588	0.538895	null	False
GO:0099177	"regulation of trans-synaptic signaling"	0.0771706	-0.790671	5.8386	4.27145	-2.04768	0.861118	0.545559	null	False
GO:0099541	"trans-synaptic signaling by lipid"	0.000842672	6.52048	0.287924	2.31175	-2.02366	0.853862	0.556949	null	False
GO:0016573	"histone acetylation"	0.123224	-0.757868	-6.61901	4.47468	-1.37132	0.809422	0.569195	null	False
GO:0006475	"internal protein amino acid acetylation"	0.126463	null	null	4.48595	-1.22958	0.919314	0.946215	16573	True
GO:0018394	"peptidyl-lysine acetylation"	0.126884	null	null	4.48739	-1.0794	0.9193	0.948291	16573	True
GO:0018393	"internal peptidyl-lysine acetylation"	0.126454	null	null	4.48592	-1.26425	0.918055	0.996793	16573	True
GO:0022607	"cellular component assembly"	2.66062	0.215803	-6.43934	5.80895	-1.21646	0.847599	0.638459	null	False
GO:0097105	"presynaptic membrane assembly"	0.00135902	2.23295	-5.30391	2.51851	-1.49398	0.712837	0.652288	null	False
GO:0055067	"monovalent inorganic cation homeostasis"	0.0916778	2.79811	4.68492	4.34626	-1.38963	0.845075	0.657309	null	False
GO:0097090	"presynaptic membrane organization"	0.0015449	0.507517	-5.67081	2.57403	-1.35749	0.888552	0.669745	null	False
GO:0000904	"cell morphogenesis involved in differentiation"	0.165412	5.32372	-4.80278	4.60255	-1.84386	0.721712	0.684617	null	False
GO:0051588	"regulation of neurotransmitter transport"	0.0158538	0.201052	3.72707	3.58422	-1.45003	0.855228	0.697412	null	False
GO:0016043	"cellular component organization"	7.53864	-0.0567283	-6.55422	6.26127	-4.64148	0.846542	0.698561	null	False
GO:0051968	"positive regulation of synaptic transmission	glutamatergic"	0.00206537	-1.8637	6.04579	2.69984	-1.42735	0.852185	0.698748	null	False
